# Supplementary material for: Haem transporter HRG-1 is essential in the barber’s pole worm and an intervention target candidate
Source: PLoS Pathog. 2023 Jan 30;19(1):e1011129. doi: 10.1371/journal.ppat.1011129 (PMC9910794; doi:10.1371/journal.ppat.1011129)
Supplement: S1 Table — (XLSX) [file ppat.1011129.s001.xlsx]

## Sheet: Sheet1
Supplementary Table 1 List of hrg-1 orthologues identified in 41 parasitic nematodes of animals.
Species	Orthologue type	Stable ID & gene name	Location	Target %id	Query %id
Ancylostoma caninum (PRJNA72585 - Baltimore)	1-to-many	ANCCAN_21238No description	ANCCANDFT_Contig1001:26,596-27,527:-1	36.1963	30.4124
Ancylostoma caninum (PRJNA72585 - Baltimore)	1-to-many	ANCCAN_22653No description	ANCCANDFT_Contig1271:30,932-31,861:-1	36.1963	30.4124
Ancylostoma ceylanicum (PRJNA231479 - HY135)	1-to-1	Acey_s0122.g1101Acey_s0122.g1101 No description	Acey_s0122_scaf:554,490-556,190:-1	32.9843	32.4742
Ascaris lumbricoides (PRJEB4950 - Republic of Ecuador)	1-to-1	ALUE_0001230701No description	ALUE_scaffold0001024:9,336-10,655:1	33.758	27.3196
Ascaris suum (PRJNA62057 - AG01)	1-to-1	AgR045_g066Heme transporter hrg-1 [Source: UniProtKB/TrEMBL; acc: F1LF52]	AgR045:975,799-978,595:1	34.2466	25.7732
Brugia malayi (PRJNA10729 - FR3)	1-to-1	WBGene00225443Bma-hrg-1 BMA-HRG-1 [Source: UniProtKB/TrEMBL; acc: A0A0K0JHU8]	Bm_v4_ChrX_scaffold_001:20,881,886-20,883,586:1	36.4865	27.8351
Brugia pahangi (PRJEB497 - Scotland/Glasgow)	1-to-1	BPAG_0001007801No description	BPAG_scaffold0000045:111,375-112,987:-1	36.4865	27.8351
Dictyocaulus viviparus (PRJNA72587)	1-to-1	DICVIV_03957No description	DICVIVDFT_Contig74:296,327-298,967:-1	43.5065	34.5361
Dirofilaria immitis (PRJEB1797)	1-to-many	nDi.2.2.2.g03420No description	nDi.2.2.scaf00051:244,692-246,219:1	36.9565	26.2887
Dirofilaria immitis (PRJEB1797)	1-to-many	nDi.2.2.2.g07804No description	nDi.2.2.scaf00430:29,948-30,921:-1	36.1702	26.2887
Elaeophora elaphi (PRJEB502)	1-to-1	EEL_0000743401No description	EEL_scaffold0000480:12,101-14,083:1	26.3415	27.8351
Haemonchus contortus (PRJEB506)	1-to-1	HCON_00169910No description	hcontortus_chrX_Celeg_TT_arrow_pilon:10,308,791-10,312,086:-1	42.2819	32.4742
Heligmosomoides polygyrus (PRJEB15396)	1-to-1	HPOL_0001917901No description	nHp.2.0.scaf03136:54,109-62,894:-1	43.956	41.2371
Litomosoides sigmodontis (PRJEB3075 - Bain lab strain)	1-to-1	nLs.2.1.2.g03381No description	nLs.2.1.scaf00181:54,665-57,031:1	30.6358	27.3196
Loa loa (PRJNA246086 - CAT)	1-to-1	EN70_10544No description	scf7180000007476_1:102,509-104,117:1	36.6197	26.8041
Nippostrongylus brasiliensis (PRJEB511)	1-to-1	NBR_0001315301Heme transporter hrg-1 (inferred by orthology to a C. elegans protein) [Source: UniProtKB/TrEMBL; acc: A0A0N4Y9X8]	NBR_scaffold0001207:30,639-33,003:1	49.3507	39.1753
Oesophagostomum dentatum (PRJNA72579 - OD-Hann)	1-to-1	OESDEN_01245No description	OESDENDFT_Contig77:168,899-170,794:-1	35.4839	34.0206
Onchocerca flexuosa (PRJNA230512 - Red Deer)	1-to-1	X798_03658No description	O_flexuosa-1.0_Cont19:406,197-408,462:1	38.8889	28.866
Onchocerca ochengi (PRJEB1204 - Ngaoundere)	1-to-1	OOCN_0000775301No description	OOCN_scaffold0000560:22,107-24,372:-1	36.8056	27.3196
Onchocerca volvulus (PRJEB513 - O. volvulus Cameroon isolate)	1-to-1	WBGene00239278Ovo-hrg-1 No description	OVOC_OM1b:18,609,595-18,614,827:-1	36.8056	27.3196
Parascaris univalens (PRJNA386823 - PG01)	1-to-1	PgR008_g064No description	PgR008:1,015,578-1,021,332:-1	34.9315	26.2887
Parastrongyloides trichosuri (PRJEB515 - KNP)	1-to-1	PTRK_0001319000No description	PTRK_scaffold0000013:273,290-273,823:1	32.5153	27.3196
Strongyloides papillosus (PRJEB525 - LIN)	1-to-1	SPAL_0000693900No description	SPAL_contig0000888:2,057-2,588:-1	30.6748	25.7732
Strongyloides ratti (PRJEB125)	1-to-1	WBGene00258430SRAE_1000182100 Heme transporter HRG family-containing protein [Source: UniProtKB/TrEMBL; acc: A0A090L193]	SRAE_chr1:5,681,121-5,681,663:-1	29.4479	24.7423
Strongyloides stercoralis (PRJEB528 - PV0001)	1-to-1	SSTP_0000903000No description	SSTP_scaffold0000003:535,566-536,132:1	29.6774	23.7113
Strongyloides venezuelensis (PRJEB530)	1-to-1	SVE_0941900No description	SVE_contig0000001:215,581-216,179:1	27.1084	23.1959
Strongylus vulgaris (PRJEB531 - USA/Kentucky)	1-to-1	SVUK_0000944101No description	SVUK_scaffold0000036:35,288-36,902:-1	32.3232	32.9897
Thelazia callipaeda (PRJEB1205 - Switzerland/Ticino)	1-to-1	TCLT_0001029501No description	TCLT_scaffold0000778:1,821-2,840:-1	35.0993	27.3196
Toxocara canis (PRJNA248777 - PN_DK_2014)	1-to-1	Tcan_02022hrg-1 Heme transporter hrg-1 [Source: UniProtKB/TrEMBL; acc: A0A0B2UMJ1]	scaffold878:55,977-57,496:1	39.4904	31.9588
Trichinella britovi (PRJNA257433 - ISS120)	1-to-1	T03_967hrg-1 Heme transporter hrg-1 [Source: UniProtKB/TrEMBL; acc: A0A0V1DHW4]	scaffold2s:226,758-227,225:1	32.9032	26.2887
Trichinella murrelli (PRJNA257433 - ISS417)	1-to-1	T05_2373hrg-1 Heme transporter hrg-1 [Source: UniProtKB/TrEMBL; acc: A0A0V0TVY5]	scaffold127s:41,570-42,037:-1	32.9032	26.2887
Trichinella nelsoni (PRJNA257433 - ISS37)	1-to-1	T07_8958hrg-1 Heme transporter hrg-1 [Source: UniProtKB/TrEMBL; acc: A0A0V0RLS1]	scaffold131s:40,963-41,430:-1	32.9032	26.2887
Trichinella papuae (PRJNA257433 - ISS1980)	1-to-1	T10_10319hrg-1 Heme transporter hrg-1 [Source: UniProtKB/TrEMBL; acc: A0A0V1MDK4]	scaffold125s:75,428-75,907:1	32.7044	26.8041
Trichinella patagoniensis (PRJNA257433 - ISS2496)	1-to-1	T12_12867hrg-1 Heme transporter hrg-1 [Source: UniProtKB/TrEMBL; acc: A0A0V1A278]	scaffold42s:183,059-183,526:-1	32.9032	26.2887
Trichinella pseudospiralis (PRJNA257433 - ISS13)	1-to-1	T4A_6545hrg-1 Heme transporter hrg-1 [Source: UniProtKB/TrEMBL; acc: A0A0V1E439]	scaffold124s:45,596-46,075:-1	32.0755	26.2887
Trichinella sp. T6 (PRJNA257433 - ISS34)	1-to-1	T06_7250hrg-1 Heme transporter hrg-1 [Source: UniProtKB/TrEMBL; acc: A0A0V0X8A8]	scaffold7s:269,033-269,500:1	32.9032	26.2887
Trichinella sp. T8 (PRJNA257433 - ISS272)	1-to-1	T08_3555hrg-1 Heme transporter hrg-1 [Source: UniProtKB/TrEMBL; acc: A0A0V1NQ63]	scaffold125s:75,912-77,666:1	28.8889	26.8041
Trichinella sp. T9 (PRJNA257433 - ISS409)	1-to-1	T09_12283hrg-1 Heme transporter hrg-1 [Source: UniProtKB/TrEMBL; acc: A0A0V0VTM0]	scaffold9s:78,688-79,155:1	32.9032	26.2887
Trichinella zimbabwensis (PRJNA257433 - ISS1029)	1-to-1	T11_5924hrg-1 Heme transporter hrg-1 [Source: UniProtKB/TrEMBL; acc: A0A0V1HBK2]	scaffold99s:75,680-76,159:1	32.7044	26.8041
Trichuris muris (PRJEB126)	1-to-1	WBGene00285863TMUE_3000012332 No description	TMUE_LG3:20,438,802-20,440,099:1	30.1205	25.7732
Trichuris suis (PRJNA179528)	1-to-1	D918_09503No description	T_suis-1.0_Cont63:138,743-139,240:-1	30.303	25.7732
Trichuris trichiura (PRJEB535 - Republic of Ecuador)	1-to-1	TTRE_0000192601Heme transporter hrg1 B [Source: UniProtKB/TrEMBL; acc: A0A077Z0X3]	TTRE_000054:114,706-115,203:-1	29.697	25.2577
Wuchereria bancrofti (PRJNA275548 - pt0022)	1-to-1	maker-PairedContig_6294-snap-gene-0.6No description	PairedContig_6294:32,606-33,600:-1	33.5443	27.3196
Target %id: identity of hrg-1 orthologue candidate against Ce-hrg-1 in blast searching
Query %id: identity of Ce-hrg-1 against hrg-1 orthologue candidate in the reciprocal blast searching
