# Supplementary material for: Haem transporter HRG-1 is essential in the barber’s pole worm and an intervention target candidate
Source: PLoS Pathog. 2023 Jan 30;19(1):e1011129. doi: 10.1371/journal.ppat.1011129 (PMC9910794; doi:10.1371/journal.ppat.1011129)
Supplement: S2 Table — (XLSX) [file ppat.1011129.s002.xlsx]

## Sheet: S2 Table
Supplementary Table 2 Primer sets used in PCR for molecular cloning, heterologous expression, site-directed mutagenesis, yeast two-hybrid, pull-down, co-inmunoprecipitation, quantitative real-time PCR and/or RNA interference.
Primer	Assay	Sequence(5’-3’)
Hc-hrg-1 1F	cDNA cloning	ATGTGCAACATTAAAGTGAGCATCG
Hc-hrg-1 1R	cDNA cloning	TTAGAATGAGGTGGAGTGTT
Pce-hrg-1 F	Heterologous expression	AAGCTTGCATGCCTGCAGGAAAAATGCCGATAGATTTTG
Pce-hrg-1 R	Heterologous expression	CGGGGATCCTCTAGAGTCGAGAAAAAAAAACAATTTAGAA
Hc-hrg-1 2F	Heterologous expression	TTTCAGGAGGACCCTTGGAGATGTGCAACATTAAAGTGAG
Hc-hrg-1 2R	Heterologous expression	CCTTTACTCATTTTTTCTACGAATGAGGTGGAGTGTTTGG
Pce-lmp-1 F	Heterologous expression	AAGCTTGCATGCCTGCAGGCCGAATTTGAATTCCCTCGC
Pce-lmp-1 R	Heterologous expression	CGGGGATCCTCTAGAGTCGACTGTTGATAATAATAAAATT
Ce-lmp-2 F	Heterologous expression	TTTCAGGAGGACCCTTGGAGATGAAACAAAAATGCACCTG
Ce-lmp-2 R	Heterologous expression	CCTTTACTCATTTTTTCTACAAATCGCTCAATTGAAGATG
Hc-hrg-1 3F	Subcellular localization	TAGAAGACACCGACTCTAGAATGTGCAACATTAAAGTGAG
Hc-hrg-1 3R	Subcellular localization	CTCACCATGGTGGCGACCGGGAATGAGGTGGAGTGTTTGG
hRab5a F	Subcellular localization	TAGAAGACACCGACTCTAGAATGGCTAGTCGAGGCGCAAC
hRab5a R	Subcellular localization	CTCACCATGGTGGCGACCGGGTTACTACAACACTGATTC
hRab7a F	Subcellular localization	TAGAAGACACCGACTCTAGAATGACCTCTAGGAAGAAAGTG
hRab7a R	Subcellular localization	CTCACCATGGTGGCGACCGGGCAACTGCAGCTTTCTGCC
Hc-vha-2 1F	Subcellular localization	TAGAAGACACCGACTCTAGAATGTCGTATGATCTACATGT
Hc-vha-2 1R	Subcellular localization	CTCACCATGGTGGCGACCGGGGATCCGATGATCAGAGCGACGA
5' FR F	Knockout (yeast)	CACGGTTTCCTTTGCCAATT
5' FR R	Knockout (yeast)	TATGCTATACGAAGTTATACTGAAAAAAAAACCTAAGTACTG
3' FR F	Knockout (yeast)	TACATTATACGAAGTTATAACAACCAATATATGCATGGGCTGA
3' FR R	Knockout (yeast)	CTAAAGAATGTCCAAATATCGCCGG
LEU F	Knockout (yeast)	ATAACTTCGTATAGCATACATTATACGAAGTTATAACTGTGGGAATACTCAGGT
LEU R	Knockout (yeast)	ATAACTTCGTATAATGTATGCTATACGAAGTTATTTAAGCAAGGATTTTCTTAA
A F	Knockout (yeast)	CATAGGAAAACGGTTAAAAGGCCCTGCTTCTACC
B R	Knockout (yeast)	GCTGCTGCATGTGTTGATGACGCTG
C F	Knockout (yeast)	CTTGAACCCTAATGTTAGAGACCCC
D R	Knockout (yeast)	GCTATTATGGAGGAACCCTGTTCAAACCGG
E R	Knockout (yeast)	CGACGATCTTCTTAGGGGCAGACAT
F F	Knockout (yeast)	GCCTGAAGAAGGTAAGGCCATTGAAG
Hc-hrg-1 5F	Spotting assay	TGCAGATATCCAGCACAGTGATGTGCAACATTAAAGTGAG
Hc-hrg-1 5R	Spotting assay	TCGTCATCCTTGTAATCCATGAATGAGGTGGAGTGTTTGG
Ce-hrg-1 2F	Spotting assay	TGCAGATATCCAGCACAGTGATGCATCAAATCTACAGCAG
Ce-hrg-1 2R	Spotting assay	GTCGTCATCCTTGTAATCCATGATAGTCACAGAGTACTCT
Ce-hrg-4 F	Spotting assay	TGCAGATATCCAGCACAGTGATGACTGCTGAAAATCGAGG
Ce-hrg-4 R	Spotting assay	TCGTCATCCTTGTAATCCATCGAACTTTTAATGACTTCAA
C2A F	Site-directed mutation	CACAGTGATGGCAAACATTAAAGTGAGCAT
C2A R	Site-directed mutation	TAATGTTTGCCATCACTGTGCTGGATATCT
C24A F	Site-directed mutation	GCAGGACTTGCATTTGCCATACAGTATCAC
C24A R	Site-directed mutation	ATGGCAAATGCAAGTCCTGCCATGATTCCA
T29A F	Site-directed mutation	TTGCCATACAGGCACACAACTGGTCCGCCA
T29A R	Site-directed mutation	GTTGTGTGCCTGTATGGCAAAGCAAAGTCC
H30A F	Site-directed mutation	ATACAGTATGCAAACTGGTCCGCCACCACT
H30A R	Site-directed mutation	GACCAGTTTGCATACTGTATGGCAAAGCAA
T50A F	Site-directed mutation	ATTCTCTTGGCAGTTCATGTAGCCTATAAG
T50A R	Site-directed mutation	ACATGAACTGCCAAGAGAATCGATGCTGCC
H52A F	Site-directed mutation	TTGTACGTTGCAGTAGCCTATAAGAAGGGG
H52A R	Site-directed mutation	TAGGCTACTGCAACGTACAAGAGAATCGAT
T55A F	Site-directed mutation	ATGTAGCCGCAAAGAAGGGGTGGATGCTCG
T55A R	Site-directed mutation	CCCCTTCTTTGCGGCTACATGAACGTACAA
H65A F	Site-directed mutation	AATGGCCTGCAGCTCGTTTTAACTGTTTCA
H65A R	Site-directed mutation	AAAACGAGCTGCAGGCCATTCGAGCATCCA
C70A F	Site-directed mutation	CGTTTTAACGCATTCACCTGCGGCGGGTGG
C70A R	Site-directed mutation	GCAGGTGAATGCGTTAAAACGAGCGTGAGG
C73A F	Site-directed mutation	TGTTTCACCGCAGGCGGGTGGGTCTTCTTT
C73A R	Site-directed mutation	CCACCCGCCTGCGGTGAAACAGTTAAAACG
C89A F	Site-directed mutation	ATGGTGGCAGCATTTTTGAGTGCAGGAATA
C89A F	Site-directed mutation	ACTCAAAAATGCTGCCACCATACCAACGAT
H97A F	Site-directed mutation	GGAATAAAAGCACAAACTTTGACCGAAGAA
H97A R	Site-directed mutation	AAAGTTTGTGCTTTTATTCCTGCACTCAAA
T134A F	Site-directed mutation	TCTCGACGAGCAACATATGCCATGGACATT
T134A R	Site-directed mutation	GCATATGTTGCTCGTCGAGAGAACACGGCA
T136A F	Site-directed mutation	CGATACACAGCAGCCATGGACATTCTGCTC
T136A R	Site-directed mutation	GTCCATGGCTGCTGTGTATCGTCGAGAGAA
H145A F	Site-directed mutation	CTCTCCAAAGCATCCACCTCATTCATGGAT
H145A R	Site-directed mutation	TGAGGTGGATGCTTTGGAGAGCAGAATGTC
Hc-hrg-1 6F	Bac to bac	TTCAGGGCGCCATGGGATCCATGTGCAACATTAAAGTGAG
Hc-hrg-1 6R	Bac to bac	CGTCGACGTAGGCCTTTTTAGTGATGGTGATGGTGATGGT
Hc-hrg-1 7F	Y2H	CGGAATTCATGTGCAACATTAAAGTGAGCATCG
Hc-hrg-1 7R	Y2H	CGGGATCCCTTAGAATGAGGTGGAGTGTTTGGA
Hc-hrg-1 9F	Pull-down	CGTCGACGAGCTCACTAGTCATGTGCAACATTAAAGTGAG
Hc-hrg-1 9R	Pull-down	AGAACTTCCAGGCTGCTGCCGAATGAGGTGGAGTGTTTGG
Hc-hrg-1 8F	Co-IP	CCAAGCTTATGTGCAACATTAAAGTGAG
Hc-hrg-1 8R	Co-IP	CGGAATTCGGAATGAGGTGGAGTGTT
Hc-vha-2 3F	Co-IP	CCAAGCTTATGTCGTATGATCTACATGT
Hc-vha-2 3R	Co-IP	CGGAATTCGGGATCCGATGATCAGAGCGACGAT
Hc-18sRNA F	qPCR	AATGGTTAAGAGGGACAATTCG
Hc-18sRNA R	qPCR	CTTGGCAAATGCTTTCGC
Hc-actin-1 F	qPCR	TCAATTGTCGGACGTCCTCG
Hc-actin-1 R	qPCR	AGGGGAGCTTCGGTCAAAAG
Hc-hrg-1 10F	qPCR	TTTGACCGAAGAAGGATT
Hc-hrg-1 10R	qPCR	GAGGTGGAGTGTTTGGAG
Hc-vha-2 4F	qPCR	AGGTTTTCACCGTTCTGGGT
Hc-vha-2 4R	qPCR	ACAATTGCCACAACAAGCCC
Ce-hrg-1 F	qPCR	ACCAAAATTGGATCGCCGTC
Ce-hrg-1 R	qPCR	CGATACGGTGGCTCCAACAG
Hc-hrg-1 4F	RNA interference	CGAGGTCGACGGTATCGATAATGTGCAACATTAAAGTGAG
Hc-hrg-1 4F	RNA interference	GAATTCGATATCAAGCTTTAACTAGAGATGCCCATTTGGC
Ce-hrg-1 1F	RNA interference	CGAGGTCGACGGTATCGATAATGCATCAAATCTACAGCAG
Ce-hrg-1 1R	RNA interference	GAATTCGATATCAAGCTTTAATTAGATAGTCACAGAGTACT
Hc-vha-2 2F	RNA interference	CGAGGTCGACGGTATCGATATGCTGCATATGGAACAGCAA
Hc-vha-2 2R	RNA interference	GAATTCGATATCAAGCTTTAATTAGGATCCGATGATCAGAG
Bt-cry1Ac 1F	RNA interference	GACGGTATCGATAAGCTTCCAATACAGTACCAGCTACAG
Bt-cry1Ac 1R	RNA interference	ACGCGTGGATCCCCCGGGGATTCGGCTCTCCACAC
Restriction enzyme cutting site sequences or homologous sequences are underlined.
